# Supplementary material for: Dietary Supplementation with Methylsulfonylmethane and Myo-Inosito Supports Hair Quality and Fecal Microbiome in Poodles
Source: Animals (Basel). 2024 Dec 17;14(24):3643. doi: 10.3390/ani14243643 (PMC11672428; doi:10.3390/ani14243643)
Supplement: Supplementary file 1 [file animals-14-03643-s001.zip]

Archive with 1 entries (1 files):
- animals-3341245-supplementary.pdf
